# Supplementary material for: Observing Others’ Gaze Direction Affects Infants’ Preference for Looking at Gazing- or Gazed-at Faces
Source: Front Psychol. 2018 Aug 13;9:1503. doi: 10.3389/fpsyg.2018.01503 (PMC6099611; doi:10.3389/fpsyg.2018.01503)
Supplement: DATA SHEET S1 — All looking time data used for analysis. [file Data_Sheet_1.XLSX]

## Sheet: Data
sub	familiarisation_JAshifter	familiarisation_JATarget	familiarisation_No-Jashifter	familiarisation_NoJATarget	Test_Jashifter	Test_No-Jashifter	Test_JATarget	Test_No-JATarget
1	15.7	11.7667	6.8	5.96667	10.1	9.53333	40.1	18.1667
2	48.1333	14.9667	51.9	17.5333	9.1	29.7667	21.5	16.5
3	27.4333	43	29.5333	35.7	7.1	28.7333	11.6667	31.9667
4	21	42.1333	24.3667	20.4333	17.2	21.1	23.8667	6.83333
5	37.0667	32.0667	21.7333	31.6333	16.1	32.7333	16.2667	5.4
6	18.5667	19.1667	14.4667	21.7667	12.2	34.0333	12.2	17.2667
7	15.3	18.2333	9.43333	24	8.6	20.2667	9.96667	0.733333
8	34.7667	24.6667	27.1	21.5333	13.5	14.5667	22	8.66667
9	32.0667	30.6333	45.4	16.5	47.1667	39.5667	43.4667	32.4667
10	17.1667	22.5333	17.8667	16.5333	5.56667	22.9333	17.0333	15
11	19.9	19.6333	5.66667	4.56667	7.56667	13.5667	13.8667	4.56667
12	30.2667	16.9	39.2	18.84	10.6	13.3333	21.8667	13.3333
13	5.66667	9.2	28.3667	22.8333	37.3	29.32	39.3667	31.44
14	12.9667	10.0667	32.6333	30.7	29.72	33.44	21.28	40.4
15	7	23.3	8.2	7.7	31.6333	32.2667	34.1333	22.7333
16	8.1	9.36667	6.76667	4.16667	27.7667	38.4667	24	20.3333
17	10.1	15.1	14.2	8.13333	23.1	37.0333	23.1	22.3333
18	14.3333	19.2667	12.5667	9.53333	24.3333	35.1667	31.8667	24.4333
19	12.3333	15.4333	15.5667	14.4	25.1	33.3667	34.0333	25.0667
